# Supplementary material for: Complex MSH2 and MSH6 mutations in hypermutated microsatellite unstable advanced prostate cancer
Source: Nat Commun. 2014 Sep 25;5:4988. doi: 10.1038/ncomms5988 (PMC4176888; doi:10.1038/ncomms5988)
Supplement: Supplementary Dataset 1 — Detail on BROCA and MSI Analysis [file ncomms5988-s2.xlsx]

## Sheet: Data 1
Supplementary Data 1: Detail on BROCA and MSI Analysis
						MSI-PCR (Promega Panel)						MSI by Next-Generation Sequencing				MSI-NGS Loci Captured By BROCA (all mononucleotide tracks)
Category	BROCA Sequencing ID	Sample ID	Site	Type	Hypermutated	MSI-PCR Interpretation	NR-21	BAT-26	BAT-25	NR-24	MONO-27	MSI-NGS Number of Positive Loci	MSI-NGS Number of Loci Passing Filter	Fraction of Unstable Loci by NGS	MSI-NGS Interpretation	chr10:88636940-88636990	chr10:88642400-88642444	chr10:88646569-88646612	chr10:88647897-88647934	chr10:88648577-88648610	chr10:89628967-89629005	chr10:89636672-89636701	chr10:89640030-89640057	chr10:89656798-89656832	chr10:89699036-89699113	chr10:89708688-89708724	chr10:89726653-89726696	chr10:89728665-89728699	chr11:108103249-108103291	chr11:108107254-108107284	chr11:108114655-108114681	chr11:108116542-108116576	chr11:108119609-108119645	chr11:108121405-108121431	chr11:108126144-108126177	chr11:108141950-108141977	chr11:108156044-108156068	chr11:108159223-108159251	chr11:108161548-108161574	chr11:108195970-108196004	chr11:108206857-108206890	chr11:108227261-108227293	chr11:108236749-108236785	chr11:111989983-111990019	chr11:94173591-94173618	chr11:94180825-94180862	chr11:94198554-94198588	chr12:58141999-58142023	chr13:32909476-32909507
Autopsy	LMG-293	05-214-F1	lymph node met	FFPE	No	NEG (0/5)	-	-	-	-	-	Failed
Autopsy	LMG-294	05-214-K2	lymph node met	FFPE	No							6	97	0.06	NEG	-	-	-	-	-	-	-	-	-	-	-	-	-	-	-	-	-	-	-		-	-			-		-			+		-	-	-
Autopsy	LMG-295	05-214-M2	liver met	FFPE	No							7	71	0.1	NEG	-	-	-	-	-	-	-	-	-	-		+	-			-	-	-	-		-	-			-		-			-		-	-	-
Autopsy	LMG-296	05-214-A1	liver normal	FFPE	No	NEG (0/5)	-	-	-	-	-	6	91	0.07	NEG	-	-	-	-	-	-	-	-	-	-	-	-	-		-	-	+	+	-		+	-			-		-			-		-	-	-
Autopsy	LMG-297	05-214-UU3	rib bone met	Frozen	No							5	102	0.05	NEG	-	-	-	-	-	+	-	-	-	-	-	-	-	-	-	-	-	-	-	-	-	-	-		-		-			-		-	-	-
Autopsy	LMG-298	05-144-Z3	lymph node met	FFPE	No							5	93	0.05	NEG	-	-	-	-	-	-	-	-	-	-	-	-	-	-	-	-	-	-	-		-	-	-		-		-			-		-	-
Autopsy	LMG-299	05-144-E2	liver met	FFPE	No	NEG (0/5)	-	-	-	-	-	5	84	0.06	NEG	-	-	-	-	-	-	-	-	-	-	-	-	-	-	-	-	-	+	-		-	-			-		-			-		-	-
Autopsy	LMG-300	05-144-U3	adrenal gland met	FFPE	No							4	76	0.05	NEG	-	-	-	-	-	-	-	-	-	-	-	-	-		-	-	-	-	+		-	-			-		-			-		-	-
Autopsy	LMG-301	05-144-C1	muscle normal	FFPE	No	NEG (0/5)	-	-	-	-	-	4	81	0.05	NEG	-	-	-	-	-	-	-	-	-	-	-	-	-			-	-	-	-		-	-			-		-			-			-	-
Autopsy	LMG-302	05-144-LL2	vertebra bone met	Frozen	No							8	102	0.08	NEG	-	-	+	-	-	-	-	-	-	-	-	-	-	-	-	-	-	-	-	-	-	-			-		-			-		-	-	-
Autopsy	LMG-303	05-165-P3	adrenal met	FFPE	Yes	POS (4/5)	+	-	+	+	+	22	67	0.33	POS			-	-		-	-	+		-		-			+	-			+		-				+					+		-	-	-
Autopsy	LMG-304	05-165-K3	lung met	FFPE	Yes	POS (4/5)	+	-	+	+	+	40	96	0.42	POS	+	+	+	+		-	-	+		-		-			-	-	-	+	+		+	-	-		-		+			+		-	+	+
Autopsy	LMG-305	05-165-G2	peritoneal lymph node met	FFPE	Yes							27	60	0.45	POS			+	+		-	+	+		-					-	-			+		+				+					+			+	-
Autopsy	LMG-306	05-165-A1	liver normal	FFPE	No							5	74	0.07	NEG			-	-		-	-	-	-	-					-	-	-		+		-									-		-	-	-
Autopsy	LMG-307	05-165-00	sternum, bony met	Frozen	Yes							71	117	0.61	POS	-	+	-	+	-	+	+	+	+	-	+	-	+	+	+	-	+	-	+	+	-	-	+		+		+			+		-	+	+
Autopsy	LMG-308	05-116-H3	adrenal met	FFPE	No							15	113	0.13	NEG	-	-	+	-	-	+	-	-	+	-	-	-	-	+	-	-	-	-	-		-	-	-		-		-			-		-	-	+
Autopsy	LMG-309	05-116-E1	liver met	FFPE	No							10	121	0.08	NEG	-	-	-	-	-	-	-	-	-	-	-	-	-	-	-	-	-	-	-	-	-	-	+		-		-			-		-	-	-
Autopsy	LMG-310	05-116-F1	lung met	FFPE	No	NEG (0/5)	-	-	-	-	-	16	122	0.13	NEG	-	+	-	-	-	-	-	-	-	-	-	-	-	-	-	-	-	-	-	-	-	-	-		-		-			-		-	-	+
Autopsy	LMG-311	05-116-C3	muscle normal	FFPE	No	NEG (0/5)	-	-	-	-	-	8	119	0.07	NEG	-	-	-	-	-	-	-	-	-	-	-	+	-	-	-	-	-	-	-	-	-	-	+		-		-			-		-	-	-
Autopsy	LMG-312	05-116-EE	bone met	Frozen	No							18	108	0.17	NEG	-	+	+	-	-	-		+	-	-	-		-	-	-	-	-	-	-		-	-			-		-			-		-	-	-
Autopsy	LMG-889	00-010-K	liver met	FFPE	Yes	POS (3/5)	+	+	+	-	-	37	132	0.28	POS	-	-	+	-	-	+	-	-	+	-		-	+	-	-	-	-	-	+	-	+	-	-	-	+		+	-	-	-		-	+	-
Autopsy	LMG-890	00-010-N	prostate tumor	FFPE	Yes	POS (3/5)	+	+	+	-	-	50	141	0.35	POS	-	-	+	-	+	-	-	-	-	-	-	-	+	-	-	-	-	-	+	+	+	-	-	-	+		-	-	+	-		-	+	+
Autopsy	LMG-896	00-010-C2	kidney normal	FFPE	No	NEG (0/5)	-	-	-	-	-	9	145	0.06	NEG	-	-	+	-	-	-	-	-	-	-	-	-	-	-	-	-	-	-	-	-	-	-	-	-	-	-	-	-	-	-	+	-	-	-
Autopsy	LMG-897	00-010-K11	liver met	FFPE	Yes	POS (3/5)	+	+	+	-	-	64	146	0.44	POS	-	-	+	-	-	-	-	-	+	-	+	-	-	+	-	+	+	-	+	-	+	-	-	-	-	+	-	+	-	-	+	-	+	+
Autopsy	LMG-891	01-095-A1	normal kidney	FFPE	No							14	144	0.1	NEG	-	-	-	-	-	+	-	-	+	-	-	-	-	-	-	-	-	-	-	-	-	-	-	-	-		-	-	-	-	-	-	-	-
Autopsy	LMG-892	01-095-C6	liver met	FFPE	No	NEG (0/5)	-	-	-	-	-	10	142	0.07	NEG	-	-	+	-	-	+	-	-	-	-	-	-	-	-	-	-	-	-	-	-	-	-	-	-	-		-	-	-	-	+	-	-
Autopsy	LMG-893	01-095-N1	lymph node met	FFPE	No	NEG (0/5)	-	-	-	-	-	13	140	0.09	NEG	-	-	-	-	-	-	-	-	-	-	+	-	-	+	-	-	-	-	-	+	-	-	-	-	-		-	-	-	-		-	-
Autopsy	LMG-894	05-123-B3	normal kidney	FFPE	No							7	133	0.05	NEG	-	-	-	-	-	-	-	-	-	-	-	-	-	-	-	-	-	-	-	-	-	-	+	-	-		-	-	-	-		-	-	-
Autopsy	LMG-895	05-123-D1	prostate tumor	FFPE	Yes	Failed						31	142	0.22	POS	-	-	-	-	-	-	+	-	-	-	+	-	-	-	-	-	-	-	+	-	-	-	-	-	-		-	-	-	-		+	-	-
Autopsy	LMG-1046	05-123-E3	left iliac lymph node met	FFPE	Yes	POS (2/4) NR-24 failed	+	+	-		-	39	144	0.27	POS	-	+	-	-	-	+	-	-	-	-	+	-	+	-	-	-	+	-	+	-	-	-	-	-	+		-	-	+	-	+	-	-	-
Autopsy	LMG-898	00-029-D2	liver normal	FFPE	No							9	146	0.06	NEG	-	-	-	-	-	+	-	-	-	-	-	-	-	-	-	-	-	-	-	-	-	-	-	-	-	-	-	-	-	-	+	-	-	+
Autopsy	LMG-899	00-029-W5	lymph node met	FFPE	No	NEG (0/5)	-	-	-	-	-	13	143	0.09	NEG	-	-	-	-	-	-	-	-	-	-	-	-	-	-	-	-	-	-	-	-	-	-	-	-	-	+	-	-	-	-	+	-	-	-
Autopsy	LMG-900	00-090-R1	kidney normal	FFPE	No							13	145	0.09	NEG	-	-	-	-	-	+	-	-	-	-	-	-	-	-	-	-	-	-	-	-	-	-	-	-	-		-	-	-	-	+	-	-	+
Autopsy	LMG-901	00-090-Z1	lymph node met	FFPE	No	NEG (0/5)	-	-	-	-	-	16	134	0.12	NEG	-	-	-	-	-	+	-	-	-	+	-	-	-	-	-	-	-	-	-	-	-	-	-	-	-		-	-	-	-	+	-	-	-
Autopsy	LMG-1043	03-130-A1	normal	FFPE	No	NEG (0/5)	-	-	-	-	-	7	145	0.05	NEG	-	-	-	-	-	-	-	-	-	-	-	-	-	-	-	-	-	-	-	-	-	-	-	-	-		-	-	-	-	+	-	-	-
Autopsy	LMG-1044	03-130-L2	periaortic lymph node met	FFPE	Yes	POS (2/5)	+	+	-	-	-	35	145	0.24	POS	-	-	+	-	-	+	-	-	-	-	+	-	-	-	-	-	-	+	-	-	-	-	-	+	-	+	-	-	+	-	+	-	-	+
Autopsy	LMG-1045	06-134-A3	normal	FFPE	No	NEG (0/5)	-	-	-	-	-	8	144	0.06	NEG	-	-	-	-	-	-	-	-	-	-	-	-	-	-	-	-	-	-	-	-	-	-	-	-	-		-	-	-	-	+	-	-	+
Autopsy	LMG-1047	06-134-H1	lymph node met	FFPE	Yes	POS (3/5)	+	+	+	-	-	31	142	0.22	POS	-	-	-	-	-	-	-	-	-	-	-	-	-	-	-	-	+	-	+	-	-	+	-	-	-		-	-	-	-	+	-	-	-
Autopsy	LMG-1048	06-134-P1	kidney met	FFPE	Yes	POS (2/4) MONO-27 failed	+	-	+	-		38	143	0.27	POS	+	+	-	-	-	-	-	-	-	-	-	-	-	-	-	-	-	-	-	-	+	+	-	-	-		-	-	-	-	+	-	+	-
PDX	LMG-547	LuCaP 78	patient-derived xenograft	FFPE	No	NEG (0/5)	-	-	-	-	-	10	135	0.07	NEG	-	-	-	-	-	-	-	-	-	-	-	+	-		-	-	-	+	-		-	-			-		-	-	-	-		-	-	-
PDX	LMG-548	LuCaP 23.1	patient-derived xenograft	FFPE	No	NEG (0/5)	-	-	-	-	-	5	135	0.04	NEG	-	-	-	-	-	-		-	-	-	-		-	-	-	-	-	-	-	-	-	-	-	-	-		-	-	-	-		-	-	-
PDX	LMG-549	LuCaP 105CR	patient-derived xenograft	FFPE	No	NEG (0/5)	-	-	-	-	-	5	137	0.04	NEG	-	-	-	-	-	-	-	-	-	-	-		-	-	-	-	-	-	-	-	-	-	-	-	-		-	-	-	-		-	-	-
PDX	LMG-550	LuCaP 145.2	patient-derived xenograft	FFPE	No							4	141	0.03	NEG	-	-	-	-	-	-	-	-	-	-	-	-	-	-	-	-	-	-	-	-	-	-	-	-	-		-	-	-	-	+	-	-	-
PDX	LMG-551	LuCaP 141	patient-derived xenograft	FFPE	No	NEG (0/5)	-	-	-	-	-	6	138	0.04	NEG	-	-	-	-	-	-	-	-	-	-	-	-	-	-	-	-	-	+	-	-	-	-	-	-	-		-	-	-	-		-	-	-
PDX	LMG-552	LuCaP 96	patient-derived xenograft	FFPE	No	NEG (0/5)	-	-	-	-	-	4	142	0.03	NEG	-	-	-	-	-	-	-	-	-	-	-	-	-	-	-	-	-	-	-	-	-	-	-	-	-		-	-	-	-	+	-	-	-
PDX	LMG-553	LuCaP 23.1CR	patient-derived xenograft	FFPE	No							3	138	0.02	NEG	-	-	-	-	-			-	-	-	-		-	-	-	-	-	-	-	-	-	-	-	-	-		-	-	-	-		-	-	-
PDX	LMG-554	LuCaP 70CR	patient-derived xenograft	FFPE	No							5	133	0.04	NEG	-	-	-	-	-	-		-	-	-	-			-	-	-	-	-	-	-	-	-	-	-			-	-	-	-	+	-	-	-
PDX	LMG-555	LuCaP 96CR	patient-derived xenograft	FFPE	No							3	132	0.02	NEG	-	-	-	-	-	-		-	-	-	-		-	-	-	-	-	-	-	-	-	-	-	-	-		-	-	-	-		-	-	-
PDX	LMG-556	LuCaP 35CR	patient-derived xenograft	FFPE	No							3	137	0.02	NEG	-	-	-	-	-			-	-	-	-	-	-	-	-	-	-	-	-	-	-	-	-	-	-		-	-	-	-		-	-	-
PDX	LMG-619	LuCaP 58	patient-derived xenograft	FFPE	Yes	POS (3/5)	-	-	+	+	+	53	146	0.36	POS	-	+	-	-	-	-	-	-	-	-	-	-	+	-	-	+	-	-	+	-	+	-	+	+	+	+	-	-	+	+	+	-	-	-
PDX	LMG-620	LuCaP 81	patient-derived xenograft	FFPE	No	NEG (0/5)	-	-	-	-	-	5	145	0.03	NEG	-	-	-	-	-	-	-	-	-	-	-	-	-	-	-	-	-	-	-	-	-	-	-	-	-		-	-	-	-	+	-	-	-
PDX	LMG-621	LuCaP 147	patient-derived xenograft	FFPE	Yes	POS (3/4) BAT-26 failed*	+		+	-	+	33	138	0.24	POS	+	+	-	-	-	-	-	-	-	-	-	-	-	-	-	-	-	-	-	-	+	-	+	-	-		-	-	-	-	+	-	+	-
PDX	LMG-622	LuCaP 70	patient-derived xenograft	FFPE	No	NEG (0/5)	-	-	-	-	-	6	144	0.04	NEG	-	-	-	-	-	-	-	-	-	-	-	-	-	-	-	-	-	-	-	-	-	-	-	-	-		-	-	-	-	+	-	-	-
PDX	LMG-623	LuCaP 73	patient-derived xenograft	FFPE	Yes	POS (2/5)	-	+	-	+	-	56	144	0.39	POS	-	-	+	+	-	-	-	+	+	-	-	-	+	-	-	-	-	+	+	-	+	-	+	-	+		-	-	-	+	+	-	+	+
PDX	LMG-624	LuCaP 77	patient-derived xenograft	FFPE	No	NEG (0/5)	-	-	-	-	-	5	136	0.04	NEG	-	-	-	-	-									-	-	-	-	-	-	-	-	-	-	-	-		-	-	-	-	+	-	-	-
PDX	LMG-625	LuCaP 105	patient-derived xenograft	FFPE	No	NEG (0/5)	-	-	-	-	-	9	146	0.06	NEG	-	-	-	-	-	-	-	-	-	-	-	+	-	-	-	-	-	-	-	-	-	-	-	-	-	+	-	-	-	-	+	-	-	-
PDX	LMG-626	LuCaP 145.1	patient-derived xenograft	FFPE	No	NEG (0/5)	-	-	-	-	-	6	143	0.04	NEG	-	-	-	-	-	-	-	-	-	-	-	-	-	-	-	-	-	-	-	-	-	-	-	-	-		-	-	-	-	+	-	-	-
PDX	LMG-627	LuCaP 77CR	patient-derived xenograft	FFPE	No							7	144	0.05	NEG	-	-	-	-	-	-	-	-	-	-	-	-	-	-	-	-	-	-	-	-	-	-	-	-	-		-	-	-	-	+	-	-	-
PDX	LMG-628	LuCaP 86.2CR	patient-derived xenograft	FFPE	No							4	135	0.03	NEG	-	-	-	-	-									-	-	-	-	-	-	-	-	-	-	-	-		-	-	-	-	+	-	-	-
PDX	LMG-629	LuCaP 147CR	patient-derived xenograft	FFPE	Yes	POS (3/4) BAT-26 failed*	+		+	-	+	35	138	0.25	POS	-	-	-	-	-	-	-	+	-	-	-	-	-	-	-	-	-	-	-	-	+	-	+	-	+		-	-	-	+	+	+	-	-
PDX	LMG-630	LuCaP 92	patient-derived xenograft	FFPE	No	NEG (0/5)	-	-	-	-	-	7	144	0.05	NEG	-	-	-	-	-	-	-	-	-	-	-	-	-	-	-	-	-	-	-	-	-	-	-	-	-		-	-	-	-	+	-	-	-
PDX	LMG-631	LuCaP 35	patient-derived xenograft	FFPE	No	NEG (0/5)	-	-	-	-	-	8	141	0.06	NEG	-	-	-	-	-			-	-	-	-	-	-	-	-	-	-	-	-	-	-	-	-	-	-		-	-	-	-	+	-	-	-
PDX	LMG-632	LuCaP 86.2	patient-derived xenograft	FFPE	No	NEG (0/5)	-	-	-	-	-	8	134	0.06	NEG	-	-	-	-	-									-	-	-	-	-	-	-	-	-	-	-	-		-	-	-	-		-	-	+
*Note BAT26 is a mononucleotide locus within MSH2, so it is possible that the complex rearangement in MSH2 in LuCaP 147 and 147CR is preventing amplification of this locus. BAT26 did amplify in 05-165 tumors from which LuCaP 147 is derived, which can be explained by admixture with non-tumor cells compared to pure tumor in the LuCaP lines.
[truncated: 112 more columns]
